# Supplementary material for: Additions to Neopestalotiopsis (Amphisphaeriales, Sporocadaceae) fungi: two new species and one new host record from China
Source: Biodivers Data J. 2022 Sep 28;10:e90709. doi: 10.3897/BDJ.10.e90709 (PMC9848506; doi:10.3897/BDJ.10.e90709)
Supplement: XML Treatment for Neopestalotiopsis elaeagni [file BDJ.10.e90709-treatment1.xml]

<!DOCTYPE tp:taxon-treatment
  PUBLIC "-//TaxonX//DTD Taxonomic Treatment Publishing DTD v0 20100105//EN" "tax-treatment-NSO.dtd">
<tp:taxon-treatment xmlns:tp="http://www.plazi.org/taxpub"><tp:treatment-meta><mixed-citation publication-type="journal"><person-group><name><surname>He</surname><given-names>Yu-Ke</given-names></name><name><surname>Yang</surname><given-names>Qi</given-names></name><name><surname>Sun</surname><given-names>Ya-Ru</given-names></name><name><surname>Zeng</surname><given-names>Xiang-Yu</given-names></name><name><surname>Jayawardena</surname><given-names>Ruvishika S.</given-names></name><name><surname>Hyde</surname><given-names>Kevin D.</given-names></name><name><surname>Wang</surname><given-names>Yong</given-names></name></person-group><article-title>Additions to <italic><tp:taxon-name><tp:taxon-name-part taxon-name-part-type="genus" reg="Neopestalotiopsis">Neopestalotiopsis</tp:taxon-name-part></tp:taxon-name></italic> (<tp:taxon-name><tp:taxon-name-part taxon-name-part-type="order">Amphisphaeriales</tp:taxon-name-part></tp:taxon-name>, <tp:taxon-name><tp:taxon-name-part taxon-name-part-type="genus" reg="Sporocadaceae">Sporocadaceae</tp:taxon-name-part></tp:taxon-name>) fungi: two new species and one new host record from China</article-title><source>Biodivers Data J</source><day>28</day><month>09</month><year>2022</year><volume>10</volume><pub-id pub-id-type="doi">10.3897/BDJ.10.e90709</pub-id></mixed-citation></tp:treatment-meta><tp:nomenclature><tp:taxon-name>
            <object-id xmlns:xlink="http://www.w3.org/1999/xlink" content-type="arpha" xlink:type="simple">8C7B700A-5EB9-578E-BE4D-BA002FCABC08</object-id>
            <tp:taxon-name-part taxon-name-part-type="genus">Neopestalotiopsis</tp:taxon-name-part>
            <tp:taxon-name-part taxon-name-part-type="species">elaeagni</tp:taxon-name-part>
            <object-id xmlns:xlink="http://www.w3.org/1999/xlink" xlink:type="simple" object-id-type="MycoBank">844750</object-id>
          </tp:taxon-name><tp:taxon-authority>Y.K. He &amp; Yong Wang bis</tp:taxon-authority><tp:taxon-status xmlns:xlink="http://www.w3.org/1999/xlink" xlink:type="simple">sp. nov.</tp:taxon-status></tp:nomenclature><tp:treatment-sec sec-type="materials"><title>Materials</title><list list-type="alpha-lower" list-content="occurrences"><list-item><p><bold>Type status:</bold> <named-content xmlns:xlink="http://www.w3.org/1999/xlink" content-type="dwc:typeStatus" xlink:type="simple">Holotype</named-content>. <bold>Occurrence:</bold> recordedBy: <named-content xmlns:xlink="http://www.w3.org/1999/xlink" content-type="dwc:recordedBy" xlink:type="simple">Yu-ke He</named-content>; occurrenceID: <named-content xmlns:xlink="http://www.w3.org/1999/xlink" content-type="dwc:occurrenceID" xlink:type="simple">GUCC 21002</named-content>; <bold>Taxon:</bold> scientificName: <named-content xmlns:xlink="http://www.w3.org/1999/xlink" content-type="dwc:scientificName" xlink:type="simple"><italic><tp:taxon-name><tp:taxon-name-part taxon-name-part-type="genus" reg="Neopestalotiopsis">Neopestalotiopsis</tp:taxon-name-part><tp:taxon-name-part taxon-name-part-type="species" reg="elaeagni">elaeagni</tp:taxon-name-part></tp:taxon-name></italic></named-content>; order: <named-content xmlns:xlink="http://www.w3.org/1999/xlink" content-type="dwc:order" xlink:type="simple"><tp:taxon-name><tp:taxon-name-part taxon-name-part-type="order">Amphisphaeriales</tp:taxon-name-part></tp:taxon-name></named-content>; family: <named-content xmlns:xlink="http://www.w3.org/1999/xlink" content-type="dwc:family" xlink:type="simple"><tp:taxon-name><tp:taxon-name-part taxon-name-part-type="family">Sporocadaceae</tp:taxon-name-part></tp:taxon-name></named-content>; genus: <named-content xmlns:xlink="http://www.w3.org/1999/xlink" content-type="dwc:genus" xlink:type="simple"><tp:taxon-name><tp:taxon-name-part taxon-name-part-type="genus">Neopestalotiopsis</tp:taxon-name-part></tp:taxon-name></named-content>; <bold>Location:</bold> country: <named-content xmlns:xlink="http://www.w3.org/1999/xlink" content-type="dwc:country" xlink:type="simple">China</named-content>; stateProvince: <named-content xmlns:xlink="http://www.w3.org/1999/xlink" content-type="dwc:stateProvince" xlink:type="simple">Hainan</named-content>; locality: <named-content xmlns:xlink="http://www.w3.org/1999/xlink" content-type="dwc:locality" xlink:type="simple">Haikou City, Leiqiong Haikou Volcano Cluster World Geopark</named-content>; verbatimCoordinates: <named-content xmlns:xlink="http://www.w3.org/1999/xlink" content-type="dwc:verbatimCoordinates" xlink:type="simple">109°39’ E, 20°13’ N</named-content>; <bold>Identification:</bold> identifiedBy: <named-content xmlns:xlink="http://www.w3.org/1999/xlink" content-type="dwc:identifiedBy" xlink:type="simple">Yu-ke He</named-content>; dateIdentified: <named-content xmlns:xlink="http://www.w3.org/1999/xlink" content-type="dwc:dateIdentified" xlink:type="simple">2020</named-content>; <bold>Record Level:</bold> collectionID: <named-content xmlns:xlink="http://www.w3.org/1999/xlink" content-type="dwc:collectionID" xlink:type="simple">HGUP 10002</named-content></p></list-item></list></tp:treatment-sec><tp:treatment-sec sec-type="Description"><title>Description</title><p>Associated with the leaf blight of <italic><tp:taxon-name><tp:taxon-name-part taxon-name-part-type="genus" reg="Elaeagnus">Elaeagnus</tp:taxon-name-part><tp:taxon-name-part taxon-name-part-type="species" reg="pungens">pungens</tp:taxon-name-part></tp:taxon-name></italic> Thunb. Disease symptom: A large irregular scab on the leaves of <italic><tp:taxon-name><tp:taxon-name-part taxon-name-part-type="genus" reg="Elaeagnus">E.</tp:taxon-name-part><tp:taxon-name-part taxon-name-part-type="species" reg="pungens">pungens</tp:taxon-name-part></tp:taxon-name></italic>, light brown, edges dark brown to reddish-brown. The boundary of the scab was not obvious. There were many black, small and punctuate conidia on the scab. Sexual morph: not observed. Asexual morph (Fig. <xref ref-type="fig" rid="F8000491">2</xref>): Conidiomata dark, punctiform, scattered on the host scab, 110‒300 μm (n = 40), releasing black conidia. Conidiophores discrete to lageniform, hyaline, smooth– and thin–walled, 8‒13 × 2‒3 μm. Conidia 19‒25 × 4.5‒7 μm, fusiform to clavate, straight to slightly curved, 4–septate; basal cell obconic with a truncate base, hyaline or pale brown, smooth– and thin–walled, 3.5‒5 μm long; three median cells 12‒15 μm long, versicoloured, dark brown to light brown, septa and periclinal walls darker than the rest of the cell; second cell brown, 3.5‒5.5 μm long; third cell brown, 3‒5.5 μm long; fourth cell light brown 3.5‒5 μm long; apical cell 3‒5.5 μm long, hyaline, conic to acute, with 1–3 tubular appendages inserted at different loci, but in the same crest at the apex of the apical cell, unbranched, flexuous, 13‒30 μm long; most conidia have tubular appendages or single appendage in the basal cell, hyaline, unbranched, centric, 5‒7.5 μm long.</p><p>Culture characteristics: Colonies on PDA medium reaching 5‒5.5 cm diam. After 10 d at 24℃, the mycelium white, cottony, odourless, soft, without exudate and round with regular edges. Under the surface of hyphal layer, releasing conidia in a black, slimy mass. The reverse side of the culture dish is smooth and light yellow.</p></tp:treatment-sec><tp:treatment-sec sec-type="Etymology"><title>Etymology</title><p><italic><tp:taxon-name><tp:taxon-name-part taxon-name-part-type="genus" reg="Neopestalotiopsis"/><tp:taxon-name-part taxon-name-part-type="species" reg="elaeagni">elaeagni</tp:taxon-name-part></tp:taxon-name></italic>, in reference to the host genus (<italic><tp:taxon-name><tp:taxon-name-part taxon-name-part-type="genus" reg="Elaeagnus">Elaeagnus</tp:taxon-name-part></tp:taxon-name></italic>) from which it was isolated.</p></tp:treatment-sec><tp:treatment-sec sec-type="Notes"><title>Notes</title><p>Phylogenetically, the new species is sister to <italic><tp:taxon-name><tp:taxon-name-part taxon-name-part-type="genus" reg="Neopestalotiopsis">Neopestalotiopsis</tp:taxon-name-part><tp:taxon-name-part taxon-name-part-type="species" reg="chrysea">chrysea</tp:taxon-name-part></tp:taxon-name></italic> (MFLUCC 12–0261), <italic><tp:taxon-name><tp:taxon-name-part taxon-name-part-type="genus" reg="Neopestalotiopsis">Neopestalotiopsis</tp:taxon-name-part><tp:taxon-name-part taxon-name-part-type="species" reg="umbrinospora">umbrinospora</tp:taxon-name-part></tp:taxon-name></italic> (MFLUCC 12–0285) and <italic><tp:taxon-name><tp:taxon-name-part taxon-name-part-type="genus" reg="Neopestalotiopsis">Neopestalotiopsis</tp:taxon-name-part><tp:taxon-name-part taxon-name-part-type="species" reg="asiatica">asiatica</tp:taxon-name-part></tp:taxon-name></italic> (MFLUCC 12–0286). However, <italic><tp:taxon-name><tp:taxon-name-part taxon-name-part-type="genus" reg="Neopestalotiopsis">N.</tp:taxon-name-part><tp:taxon-name-part taxon-name-part-type="species" reg="elaeagni">elaeagni</tp:taxon-name-part></tp:taxon-name></italic> differed from <italic><tp:taxon-name><tp:taxon-name-part taxon-name-part-type="genus" reg="Neopestalotiopsis">N.</tp:taxon-name-part><tp:taxon-name-part taxon-name-part-type="species" reg="chrysea">chrysea</tp:taxon-name-part></tp:taxon-name></italic> by having shorter apical appendage (<italic><tp:taxon-name><tp:taxon-name-part taxon-name-part-type="genus" reg="Neopestalotiopsis">N.</tp:taxon-name-part><tp:taxon-name-part taxon-name-part-type="species" reg="elaeagni">elaeagni</tp:taxon-name-part></tp:taxon-name></italic>: 13‒30 μm vs. <italic><tp:taxon-name><tp:taxon-name-part taxon-name-part-type="genus" reg="Neopestalotiopsis">N.</tp:taxon-name-part><tp:taxon-name-part taxon-name-part-type="species" reg="chrysea">chrysea</tp:taxon-name-part></tp:taxon-name></italic>: 22‒30 μm), differed from <italic><tp:taxon-name><tp:taxon-name-part taxon-name-part-type="genus" reg="Neopestalotiopsis">N.</tp:taxon-name-part><tp:taxon-name-part taxon-name-part-type="species" reg="umbrinospora">umbrinospora</tp:taxon-name-part></tp:taxon-name></italic> by having smaller conidia and shorter apical appendage (Conidia: <italic><tp:taxon-name><tp:taxon-name-part taxon-name-part-type="genus" reg="Neopestalotiopsis">N.</tp:taxon-name-part><tp:taxon-name-part taxon-name-part-type="species" reg="elaeagni">elaeagni</tp:taxon-name-part></tp:taxon-name></italic>: 19‒25 × 4.5‒7 μm vs. <italic><tp:taxon-name><tp:taxon-name-part taxon-name-part-type="genus" reg="Neopestalotiopsis">N.</tp:taxon-name-part><tp:taxon-name-part taxon-name-part-type="species" reg="umbrinospora">umbrinospora</tp:taxon-name-part></tp:taxon-name></italic>: 19‒29 × 6‒8 μm; apical appendage length: <italic><tp:taxon-name><tp:taxon-name-part taxon-name-part-type="genus" reg="Neopestalotiopsis">N.</tp:taxon-name-part><tp:taxon-name-part taxon-name-part-type="species" reg="elaeagni">elaeagni</tp:taxon-name-part></tp:taxon-name></italic>: 13‒30 μm vs. <italic><tp:taxon-name><tp:taxon-name-part taxon-name-part-type="genus" reg="Neopestalotiopsis">N.</tp:taxon-name-part><tp:taxon-name-part taxon-name-part-type="species" reg="umbrinospora">umbrinospora</tp:taxon-name-part></tp:taxon-name></italic>: 22‒35 μm) and differed from <italic><tp:taxon-name><tp:taxon-name-part taxon-name-part-type="genus" reg="Neopestalotiopsis">N.</tp:taxon-name-part><tp:taxon-name-part taxon-name-part-type="species" reg="asiatica">asiatica</tp:taxon-name-part></tp:taxon-name></italic> by having shorter apical appendage (<italic><tp:taxon-name><tp:taxon-name-part taxon-name-part-type="genus" reg="Neopestalotiopsis">N.</tp:taxon-name-part><tp:taxon-name-part taxon-name-part-type="species" reg="elaeagni">elaeagni</tp:taxon-name-part></tp:taxon-name></italic>: 13‒30 μm vs. <italic><tp:taxon-name><tp:taxon-name-part taxon-name-part-type="genus" reg="Neopestalotiopsis">N.</tp:taxon-name-part><tp:taxon-name-part taxon-name-part-type="species" reg="asiatica">asiatica</tp:taxon-name-part></tp:taxon-name></italic>: 20‒30 μm) (<xref ref-type="bibr" rid="B8000135">Maharachchikumbura et al. 2012</xref>) (Table <xref ref-type="table" rid="T8000487">3</xref>). According to the PHI analysis, our dataset showed a 1.0 value indicating no significant genetic recombination between our newly-introduced <italic><tp:taxon-name><tp:taxon-name-part taxon-name-part-type="genus" reg="Neopestalotiopsis">Neopestalotiopsis</tp:taxon-name-part></tp:taxon-name></italic> strains with other related taxa. Combined with morphology, phylogenetic analysis and PHI test results and we propose <italic><tp:taxon-name><tp:taxon-name-part taxon-name-part-type="genus" reg="Neopestalotiopsis">N.</tp:taxon-name-part><tp:taxon-name-part taxon-name-part-type="species" reg="elaeagni">elaeagni</tp:taxon-name-part></tp:taxon-name></italic> as a novel species.</p></tp:treatment-sec><tp:treatment-sec><!--Section generated to contain objects referenced in tp:taxon-treatment.--><fig id="F8000491" position="float" orientation="portrait"><object-id xmlns:xlink="http://www.w3.org/1999/xlink" content-type="arpha" xlink:type="simple">D9FED9FA-7794-5C9C-AB07-68DBFEFDB43A</object-id><object-id xmlns:xlink="http://www.w3.org/1999/xlink" content-type="doi" xlink:type="simple">10.3897/BDJ.10.e90709.figure2</object-id><label>Figure 2.</label><caption><p><italic><tp:taxon-name><tp:taxon-name-part taxon-name-part-type="genus" reg="Neopestalotiopsis">Neopestalotiopsis</tp:taxon-name-part><tp:taxon-name-part taxon-name-part-type="species" reg="elaeagni">elaeagni</tp:taxon-name-part></tp:taxon-name></italic> (Specimen code: HGUP 10002). <bold>a–c</bold> Appearance on host surface; <bold>d</bold> Colony top view and reverse view; <bold>e–f</bold> Conidiomata on PDA; <bold>g</bold> Conidiogenous cells; <bold>h–j</bold> Conidia. Scale bars: <bold>a–b</bold> = 10 mm, <bold>c</bold> = 1 mm, <bold>e–f</bold> = 500 μm, <bold>g–j</bold> = 20 μm.</p></caption><graphic xmlns:xlink="http://www.w3.org/1999/xlink" xlink:href="bdj-10-e90709-g002.jpg" position="float" id="oo_711451.jpg" orientation="portrait" xlink:type="simple"><uri content-type="original_file" xlink:type="simple">https://binary.pensoft.net/fig/711451</uri></graphic></fig><table-wrap id="T8000487" position="float" orientation="portrait"><label>Table 3.</label><caption><p>Comparison of conidia of <italic><tp:taxon-name><tp:taxon-name-part taxon-name-part-type="genus" reg="Neopestalotiopsis">Neopestalotiopsis</tp:taxon-name-part></tp:taxon-name></italic> species related to this study. Our strains are in bold.</p></caption><table rules="all" border="1"><tbody><tr><td rowspan="2" colspan="1">
              <bold>Species</bold>
            </td><td rowspan="2" colspan="1">
              <bold>Strain</bold>
            </td><td rowspan="2" colspan="1">
              <bold>Conidial size (μm)</bold>
            </td><td rowspan="1" colspan="2">
              <bold>Apical appendages</bold>
            </td><td rowspan="2" colspan="1">
              <bold>Basal appendage</bold>
              <break/>
              <bold>Length (μm)</bold>
            </td></tr><tr><td rowspan="1" colspan="1">Number</td><td rowspan="1" colspan="1">Length (μm)</td></tr><tr><td rowspan="1" colspan="1">
              <italic>
                <tp:taxon-name><tp:taxon-name-part taxon-name-part-type="genus" reg="Neopestalotiopsis">N.</tp:taxon-name-part><tp:taxon-name-part taxon-name-part-type="species" reg="chrysea">chrysea</tp:taxon-name-part></tp:taxon-name>
              </italic>
            </td><td rowspan="1" colspan="1">MFLUCC 12–0261</td><td rowspan="1" colspan="1">20‒24 × 5.5‒7</td><td rowspan="1" colspan="1">3</td><td rowspan="1" colspan="1">22‒30</td><td rowspan="1" colspan="1">3–6</td></tr><tr><td rowspan="1" colspan="1">
              <italic>
                <tp:taxon-name><tp:taxon-name-part taxon-name-part-type="genus" reg="Neopestalotiopsis">N.</tp:taxon-name-part><tp:taxon-name-part taxon-name-part-type="species" reg="umbrinospora">umbrinospora</tp:taxon-name-part></tp:taxon-name>
              </italic>
            </td><td rowspan="1" colspan="1">MFLUCC 12–0285</td><td rowspan="1" colspan="1">19‒29 × 6‒8</td><td rowspan="1" colspan="1">1–3</td><td rowspan="1" colspan="1">22–35</td><td rowspan="1" colspan="1">5–7</td></tr><tr><td rowspan="1" colspan="1">
              <italic>
                <tp:taxon-name><tp:taxon-name-part taxon-name-part-type="genus" reg="Neopestalotiopsis">N.</tp:taxon-name-part><tp:taxon-name-part taxon-name-part-type="species" reg="asiatica">asiatica</tp:taxon-name-part></tp:taxon-name>
              </italic>
            </td><td rowspan="1" colspan="1">MFLUCC 12–0286</td><td rowspan="1" colspan="1">20‒26 × 5‒7</td><td rowspan="1" colspan="1">2–4</td><td rowspan="1" colspan="1">20–30</td><td rowspan="1" colspan="1">4–8</td></tr><tr><td rowspan="1" colspan="1">
              <bold>
                <italic>
                  <tp:taxon-name><tp:taxon-name-part taxon-name-part-type="genus" reg="Neopestalotiopsis">N.</tp:taxon-name-part><tp:taxon-name-part taxon-name-part-type="species" reg="elaeagni">elaeagni</tp:taxon-name-part></tp:taxon-name>
                </italic>
              </bold>
              <sup>*</sup>
            </td><td rowspan="1" colspan="1">GUCC 21002</td><td rowspan="1" colspan="1">19‒25 × 4.5‒7</td><td rowspan="1" colspan="1">1–3</td><td rowspan="1" colspan="1">13‒30</td><td rowspan="1" colspan="1">5‒7.5</td></tr><tr><td rowspan="1" colspan="1"/><td rowspan="1" colspan="1">GUCC 21006</td><td rowspan="1" colspan="1"/><td rowspan="1" colspan="1"/><td rowspan="1" colspan="1"/><td rowspan="1" colspan="1"/></tr><tr><td rowspan="1" colspan="1">
              <italic>
                <tp:taxon-name><tp:taxon-name-part taxon-name-part-type="genus" reg="Neopestalotiopsis">N.</tp:taxon-name-part><tp:taxon-name-part taxon-name-part-type="species" reg="magna">magna</tp:taxon-name-part></tp:taxon-name>
              </italic>
            </td><td rowspan="1" colspan="1">MFLUCC 12–0652</td><td rowspan="1" colspan="1">42‒46 × 9.5–12</td><td rowspan="1" colspan="1">2–4</td><td rowspan="1" colspan="1">16–26</td><td rowspan="1" colspan="1">11–15</td></tr><tr><td rowspan="1" colspan="1">
              <bold>
                <italic>
                  <tp:taxon-name><tp:taxon-name-part taxon-name-part-type="genus" reg="Neopestalotiopsis">N.</tp:taxon-name-part><tp:taxon-name-part taxon-name-part-type="species" reg="zingiber">zingiber</tp:taxon-name-part></tp:taxon-name>
                </italic>
              </bold>
              <sup>*</sup>
            </td><td rowspan="1" colspan="1">GUCC 21001</td><td rowspan="1" colspan="1">21‒31 × 6‒9.5</td><td rowspan="1" colspan="1">1‒3</td><td rowspan="1" colspan="1">12‒15</td><td rowspan="1" colspan="1">0‒6</td></tr><tr><td rowspan="1" colspan="1"/><td rowspan="1" colspan="1">GUCC 21007</td><td rowspan="1" colspan="1"/><td rowspan="1" colspan="1"/><td rowspan="1" colspan="1"/><td rowspan="1" colspan="1"/></tr></tbody></table></table-wrap></tp:treatment-sec><ref-list><ref id="B8000135"><element-citation xmlns:xlink="http://www.w3.org/1999/xlink" publication-type="article" xlink:type="simple"><person-group person-group-type="author"><name name-style="western"><surname>Maharachchikumbura</surname><given-names>Sajeewa SN</given-names></name><name name-style="western"><surname>Guo</surname><given-names>Liang-Dong</given-names></name><name name-style="western"><surname>Cai</surname><given-names>Lei</given-names></name><name name-style="western"><surname>Chukeatirote</surname><given-names>Ekachai</given-names></name><name name-style="western"><surname>Wu</surname><given-names>Wen Ping</given-names></name><name name-style="western"><surname>Sun</surname><given-names>Xiang</given-names></name><name name-style="western"><surname>Crous</surname><given-names>Pedro W</given-names></name><name name-style="western"><surname>Bhat</surname><given-names>D Jayarama</given-names></name><name name-style="western"><surname>McKenzie</surname><given-names>Eric HC</given-names></name><name name-style="western"><surname>Bahkali</surname><given-names>Ali H</given-names></name></person-group><year>2012</year><article-title>A multi-locus backbone tree for <italic><tp:taxon-name><tp:taxon-name-part taxon-name-part-type="genus" reg="Pestalotiopsis">Pestalotiopsis</tp:taxon-name-part></tp:taxon-name></italic>, with a polyphasic characterization of 14 new species</article-title><source>Fungal Diversity</source><volume>56</volume><issue>1</issue><fpage>95</fpage><lpage>129</lpage><pub-id pub-id-type="doi">10.1007/s13225-012-0198-1</pub-id></element-citation></ref></ref-list></tp:taxon-treatment>
