# Supplementary material for: Additions to Neopestalotiopsis (Amphisphaeriales, Sporocadaceae) fungi: two new species and one new host record from China
Source: Biodivers Data J. 2022 Sep 28;10:e90709. doi: 10.3897/BDJ.10.e90709 (PMC9848506; doi:10.3897/BDJ.10.e90709)
Supplement: XML Treatment for Neopestalotiopsis zingiberis [file BDJ.10.e90709-treatment2.xml]

<!DOCTYPE tp:taxon-treatment
  PUBLIC "-//TaxonX//DTD Taxonomic Treatment Publishing DTD v0 20100105//EN" "tax-treatment-NSO.dtd">
<tp:taxon-treatment xmlns:tp="http://www.plazi.org/taxpub"><tp:treatment-meta><mixed-citation publication-type="journal"><person-group><name><surname>He</surname><given-names>Yu-Ke</given-names></name><name><surname>Yang</surname><given-names>Qi</given-names></name><name><surname>Sun</surname><given-names>Ya-Ru</given-names></name><name><surname>Zeng</surname><given-names>Xiang-Yu</given-names></name><name><surname>Jayawardena</surname><given-names>Ruvishika S.</given-names></name><name><surname>Hyde</surname><given-names>Kevin D.</given-names></name><name><surname>Wang</surname><given-names>Yong</given-names></name></person-group><article-title>Additions to <italic><tp:taxon-name><tp:taxon-name-part taxon-name-part-type="genus" reg="Neopestalotiopsis">Neopestalotiopsis</tp:taxon-name-part></tp:taxon-name></italic> (<tp:taxon-name><tp:taxon-name-part taxon-name-part-type="order">Amphisphaeriales</tp:taxon-name-part></tp:taxon-name>, <tp:taxon-name><tp:taxon-name-part taxon-name-part-type="genus" reg="Sporocadaceae">Sporocadaceae</tp:taxon-name-part></tp:taxon-name>) fungi: two new species and one new host record from China</article-title><source>Biodivers Data J</source><day>28</day><month>09</month><year>2022</year><volume>10</volume><pub-id pub-id-type="doi">10.3897/BDJ.10.e90709</pub-id></mixed-citation></tp:treatment-meta><tp:nomenclature><tp:taxon-name>
            <object-id xmlns:xlink="http://www.w3.org/1999/xlink" content-type="arpha" xlink:type="simple">3760484A-5AA5-549D-8F47-76D128D1C6C9</object-id>
            <tp:taxon-name-part taxon-name-part-type="genus">Neopestalotiopsis</tp:taxon-name-part>
            <tp:taxon-name-part taxon-name-part-type="species">zingiberis</tp:taxon-name-part>
            <object-id xmlns:xlink="http://www.w3.org/1999/xlink" xlink:type="simple" object-id-type="MycoBank">844751</object-id>
          </tp:taxon-name><tp:taxon-authority>Y.K. He &amp; Yong Wang bis</tp:taxon-authority><tp:taxon-status xmlns:xlink="http://www.w3.org/1999/xlink" xlink:type="simple">sp. nov.</tp:taxon-status></tp:nomenclature><tp:treatment-sec sec-type="materials"><title>Materials</title><list list-type="alpha-lower" list-content="occurrences"><list-item><p><bold>Type status:</bold> <named-content xmlns:xlink="http://www.w3.org/1999/xlink" content-type="dwc:typeStatus" xlink:type="simple">Holotype</named-content>. <bold>Occurrence:</bold> recordedBy: <named-content xmlns:xlink="http://www.w3.org/1999/xlink" content-type="dwc:recordedBy" xlink:type="simple">Yu-ke He</named-content>; occurrenceID: <named-content xmlns:xlink="http://www.w3.org/1999/xlink" content-type="dwc:occurrenceID" xlink:type="simple">GUCC 21001</named-content>; <bold>Taxon:</bold> scientificName: <named-content xmlns:xlink="http://www.w3.org/1999/xlink" content-type="dwc:scientificName" xlink:type="simple"><italic><tp:taxon-name><tp:taxon-name-part taxon-name-part-type="genus" reg="Neopestalotiopsis">Neopestalotiopsis</tp:taxon-name-part><tp:taxon-name-part taxon-name-part-type="species" reg="zingiberis">zingiberis</tp:taxon-name-part></tp:taxon-name></italic></named-content>; order: <named-content xmlns:xlink="http://www.w3.org/1999/xlink" content-type="dwc:order" xlink:type="simple"><tp:taxon-name><tp:taxon-name-part taxon-name-part-type="order">Amphisphaeriales</tp:taxon-name-part></tp:taxon-name></named-content>; family: <named-content xmlns:xlink="http://www.w3.org/1999/xlink" content-type="dwc:family" xlink:type="simple"><tp:taxon-name><tp:taxon-name-part taxon-name-part-type="family">Sporocadaceae</tp:taxon-name-part></tp:taxon-name></named-content>; genus: <named-content xmlns:xlink="http://www.w3.org/1999/xlink" content-type="dwc:genus" xlink:type="simple"><tp:taxon-name><tp:taxon-name-part taxon-name-part-type="genus">Neopestalotiopsis</tp:taxon-name-part></tp:taxon-name></named-content>; <bold>Location:</bold> country: <named-content xmlns:xlink="http://www.w3.org/1999/xlink" content-type="dwc:country" xlink:type="simple">China</named-content>; stateProvince: <named-content xmlns:xlink="http://www.w3.org/1999/xlink" content-type="dwc:stateProvince" xlink:type="simple">Hainan</named-content>; locality: <named-content xmlns:xlink="http://www.w3.org/1999/xlink" content-type="dwc:locality" xlink:type="simple">Haikou City, Wuzhishan Nature Reserve</named-content>; verbatimCoordinates: <named-content xmlns:xlink="http://www.w3.org/1999/xlink" content-type="dwc:verbatimCoordinates" xlink:type="simple">109°32’ E, 18°48’ N</named-content>; <bold>Identification:</bold> identifiedBy: <named-content xmlns:xlink="http://www.w3.org/1999/xlink" content-type="dwc:identifiedBy" xlink:type="simple">Yu-ke He</named-content>; dateIdentified: <named-content xmlns:xlink="http://www.w3.org/1999/xlink" content-type="dwc:dateIdentified" xlink:type="simple">2020</named-content>; <bold>Record Level:</bold> collectionID: <named-content xmlns:xlink="http://www.w3.org/1999/xlink" content-type="dwc:collectionID" xlink:type="simple">HGUP 10001</named-content></p></list-item></list></tp:treatment-sec><tp:treatment-sec sec-type="Description"><title>Description</title><p>Associated with leaf blight of <italic><tp:taxon-name><tp:taxon-name-part taxon-name-part-type="genus" reg="Zingiber">Zingiber</tp:taxon-name-part><tp:taxon-name-part taxon-name-part-type="species" reg="officinale">officinale</tp:taxon-name-part></tp:taxon-name></italic> Rosc. Disease symptom: A long oval to irregular, ring-like scab, light brown, edge reddish-brown, slightly sunken on adaxial surface. The boundary of the scab is obvious, with a narrow yellow halo around the scab. There are many black, small and punctuate conidia on the scab. Sexual state: unknown. Asexual morph (Fig. <xref ref-type="fig" rid="F8000502">3</xref>): Conidiomata is dark, oblate, scattered on the host scab, 104‒202 μm. Conidiophores discrete to lageniform, hyaline, smooth– and thin–walled, annellidicae, 12‒25 × 3‒6 μm (n = 40). Conidia 21‒31 × 6‒9.5 μm, fusiform to clavate, straight to slightly, 4–septate; basal cell obconic with a truncate base, hyaline or pale brown, smooth– and thin–walled, 3‒6 μm long; three median cells 15‒19 μm long, septa and periclinal walls darker than rest of the cell, versicoloured, wall rugose; second cell brown, 4‒6 μm long; third cell brown, 4‒7 μm long; fourth cell light brown 4‒6 μm long; apical cell 3‒5 μm long, hyaline, conic to acute, with 1‒3 tubular appendages insert at different loci, but in the same crest at the apex of the apical cell, unbranched, flexuous, 12‒15 μm long; most spores have no tubular appendages or single appendage, unbranched, centric, 0‒6 μm long.</p><p>Culture characteristics: Colonies on PDA medium reaching 8‒9 cm diam. after 15 d at 24℃, the mycelium is yellowish or white, soft and round with irregular edges. Under the surface of hyphal layer, releasing conidia in a black, slimy mass. Dark brown pigment is deposited on the bottom of the Petri dish.</p></tp:treatment-sec><tp:treatment-sec sec-type="Etymology"><title>Etymology</title><p><italic><tp:taxon-name><tp:taxon-name-part taxon-name-part-type="genus" reg="Neopestalotiopsis"/><tp:taxon-name-part taxon-name-part-type="species" reg="zingiberis">zingiberis</tp:taxon-name-part></tp:taxon-name></italic>, in reference to the host genus (<italic><tp:taxon-name><tp:taxon-name-part taxon-name-part-type="genus" reg="Zingiber">Zingiber</tp:taxon-name-part></tp:taxon-name></italic>) from which it was isolated.</p></tp:treatment-sec><tp:treatment-sec sec-type="Notes"><title>Notes</title><p><italic><tp:taxon-name><tp:taxon-name-part taxon-name-part-type="genus" reg="Neopestalotiopsis">Neopestalotiopsis</tp:taxon-name-part><tp:taxon-name-part taxon-name-part-type="species" reg="zingiberis">zingiberis</tp:taxon-name-part></tp:taxon-name></italic> (GUCC 21001) formed a distinct clade and sistered to <italic><tp:taxon-name><tp:taxon-name-part taxon-name-part-type="genus" reg="Neopestalotiopsis">Neopestalotiopsis</tp:taxon-name-part><tp:taxon-name-part taxon-name-part-type="species" reg="magna">magna</tp:taxon-name-part></tp:taxon-name></italic> (MFLUCC 12–0652) (Fig. <xref ref-type="fig" rid="F8000469">1</xref>). Morphologically, conidia of <italic><tp:taxon-name><tp:taxon-name-part taxon-name-part-type="genus" reg="Neopestalotiopsis">N.</tp:taxon-name-part><tp:taxon-name-part taxon-name-part-type="species" reg="zingiberis">zingiberis</tp:taxon-name-part></tp:taxon-name></italic> (21‒31 × 6‒9.5 μm) are smaller than <italic><tp:taxon-name><tp:taxon-name-part taxon-name-part-type="genus" reg="Neopestalotiopsis">N.</tp:taxon-name-part><tp:taxon-name-part taxon-name-part-type="species" reg="magna">magna</tp:taxon-name-part></tp:taxon-name></italic> (42‒46 × 9.5–12 μm) and also differed by having branched, flexuous apical tubular appendages (<xref ref-type="bibr" rid="B8000160">Maharachchikumbura et al. 2014a</xref>) (Table <xref ref-type="table" rid="T8000487">3</xref>). Thus, we propose <italic><tp:taxon-name><tp:taxon-name-part taxon-name-part-type="genus" reg="Neopestalotiopsis">N.</tp:taxon-name-part><tp:taxon-name-part taxon-name-part-type="species" reg="zingiberis">zingiberis</tp:taxon-name-part></tp:taxon-name></italic> as a novel taxon.</p></tp:treatment-sec><tp:treatment-sec><!--Section generated to contain objects referenced in tp:taxon-treatment.--><fig id="F8000502" position="float" orientation="portrait"><object-id xmlns:xlink="http://www.w3.org/1999/xlink" content-type="arpha" xlink:type="simple">60014A51-9ED9-5320-92B0-E15DE0EC0473</object-id><object-id xmlns:xlink="http://www.w3.org/1999/xlink" content-type="doi" xlink:type="simple">10.3897/BDJ.10.e90709.figure3</object-id><label>Figure 3.</label><caption><p><italic><tp:taxon-name><tp:taxon-name-part taxon-name-part-type="genus" reg="Neopestalotiopsis">Neopestalotiopsis</tp:taxon-name-part><tp:taxon-name-part taxon-name-part-type="species" reg="zingiberis">zingiberis</tp:taxon-name-part></tp:taxon-name></italic> (Specimen code: HGUP 10001). <bold>a–b</bold> Appearance on host surface; <bold>c</bold> Colony top view and reverse view; <bold>d–e</bold> Mycelium; <bold>f</bold> Conidiogenous cells; <bold>g–i</bold> Conidia. Scale bars: <bold>a</bold> =10 mm, <bold>b</bold> = 1 mm, <bold>d–e</bold> = 200 μm, <bold>f–i</bold> = 20 μm.</p></caption><graphic xmlns:xlink="http://www.w3.org/1999/xlink" xlink:href="bdj-10-e90709-g003.jpg" position="float" id="oo_711452.jpg" orientation="portrait" xlink:type="simple"><uri content-type="original_file" xlink:type="simple">https://binary.pensoft.net/fig/711452</uri></graphic></fig><fig id="F8000469" position="float" orientation="portrait"><object-id xmlns:xlink="http://www.w3.org/1999/xlink" content-type="arpha" xlink:type="simple">8C0F6525-0035-5A06-A90F-5566E09F1005</object-id><object-id xmlns:xlink="http://www.w3.org/1999/xlink" content-type="doi" xlink:type="simple">10.3897/BDJ.10.e90709.figure1</object-id><label>Figure 1.</label><caption><p>Consensus phylogram of 1,000 trees resulting from an RAxML analysis of the (ITS+TUB2+TEF1) alignment of the analysed <italic><tp:taxon-name><tp:taxon-name-part taxon-name-part-type="genus" reg="Neopestalotiopsis">Neopestalotiopsis</tp:taxon-name-part></tp:taxon-name></italic> sequences. <italic><tp:taxon-name><tp:taxon-name-part taxon-name-part-type="genus" reg="Pestalotiopsis">Pestalotiopsis</tp:taxon-name-part><tp:taxon-name-part taxon-name-part-type="species" reg="diversiseta">diversiseta</tp:taxon-name-part></tp:taxon-name></italic> (MFLUCC 12–0287) is used as the outgroup taxon. The MP bootstrap values ≥ 50%, ML bootstraps ≥ 70% and Bayesian posterior probabilities ≥ 0.90 (MPBS/MLBS/PPBY) are given at the nodes. New collections obtained in this study are in red.</p></caption><graphic xmlns:xlink="http://www.w3.org/1999/xlink" xlink:href="bdj-10-e90709-g001.jpg" position="float" id="oo_745150.jpg" orientation="portrait" xlink:type="simple"><uri content-type="original_file" xlink:type="simple">https://binary.pensoft.net/fig/745150</uri></graphic></fig><table-wrap id="T8000487" position="float" orientation="portrait"><label>Table 3.</label><caption><p>Comparison of conidia of <italic><tp:taxon-name><tp:taxon-name-part taxon-name-part-type="genus" reg="Neopestalotiopsis">Neopestalotiopsis</tp:taxon-name-part></tp:taxon-name></italic> species related to this study. Our strains are in bold.</p></caption><table rules="all" border="1"><tbody><tr><td rowspan="2" colspan="1">
              <bold>Species</bold>
            </td><td rowspan="2" colspan="1">
              <bold>Strain</bold>
            </td><td rowspan="2" colspan="1">
              <bold>Conidial size (μm)</bold>
            </td><td rowspan="1" colspan="2">
              <bold>Apical appendages</bold>
            </td><td rowspan="2" colspan="1">
              <bold>Basal appendage</bold>
              <break/>
              <bold>Length (μm)</bold>
            </td></tr><tr><td rowspan="1" colspan="1">Number</td><td rowspan="1" colspan="1">Length (μm)</td></tr><tr><td rowspan="1" colspan="1">
              <italic>
                <tp:taxon-name><tp:taxon-name-part taxon-name-part-type="genus" reg="Neopestalotiopsis">N.</tp:taxon-name-part><tp:taxon-name-part taxon-name-part-type="species" reg="chrysea">chrysea</tp:taxon-name-part></tp:taxon-name>
              </italic>
            </td><td rowspan="1" colspan="1">MFLUCC 12–0261</td><td rowspan="1" colspan="1">20‒24 × 5.5‒7</td><td rowspan="1" colspan="1">3</td><td rowspan="1" colspan="1">22‒30</td><td rowspan="1" colspan="1">3–6</td></tr><tr><td rowspan="1" colspan="1">
              <italic>
                <tp:taxon-name><tp:taxon-name-part taxon-name-part-type="genus" reg="Neopestalotiopsis">N.</tp:taxon-name-part><tp:taxon-name-part taxon-name-part-type="species" reg="umbrinospora">umbrinospora</tp:taxon-name-part></tp:taxon-name>
              </italic>
            </td><td rowspan="1" colspan="1">MFLUCC 12–0285</td><td rowspan="1" colspan="1">19‒29 × 6‒8</td><td rowspan="1" colspan="1">1–3</td><td rowspan="1" colspan="1">22–35</td><td rowspan="1" colspan="1">5–7</td></tr><tr><td rowspan="1" colspan="1">
              <italic>
                <tp:taxon-name><tp:taxon-name-part taxon-name-part-type="genus" reg="Neopestalotiopsis">N.</tp:taxon-name-part><tp:taxon-name-part taxon-name-part-type="species" reg="asiatica">asiatica</tp:taxon-name-part></tp:taxon-name>
              </italic>
            </td><td rowspan="1" colspan="1">MFLUCC 12–0286</td><td rowspan="1" colspan="1">20‒26 × 5‒7</td><td rowspan="1" colspan="1">2–4</td><td rowspan="1" colspan="1">20–30</td><td rowspan="1" colspan="1">4–8</td></tr><tr><td rowspan="1" colspan="1">
              <bold>
                <italic>
                  <tp:taxon-name><tp:taxon-name-part taxon-name-part-type="genus" reg="Neopestalotiopsis">N.</tp:taxon-name-part><tp:taxon-name-part taxon-name-part-type="species" reg="elaeagni">elaeagni</tp:taxon-name-part></tp:taxon-name>
                </italic>
              </bold>
              <sup>*</sup>
            </td><td rowspan="1" colspan="1">GUCC 21002</td><td rowspan="1" colspan="1">19‒25 × 4.5‒7</td><td rowspan="1" colspan="1">1–3</td><td rowspan="1" colspan="1">13‒30</td><td rowspan="1" colspan="1">5‒7.5</td></tr><tr><td rowspan="1" colspan="1"/><td rowspan="1" colspan="1">GUCC 21006</td><td rowspan="1" colspan="1"/><td rowspan="1" colspan="1"/><td rowspan="1" colspan="1"/><td rowspan="1" colspan="1"/></tr><tr><td rowspan="1" colspan="1">
              <italic>
                <tp:taxon-name><tp:taxon-name-part taxon-name-part-type="genus" reg="Neopestalotiopsis">N.</tp:taxon-name-part><tp:taxon-name-part taxon-name-part-type="species" reg="magna">magna</tp:taxon-name-part></tp:taxon-name>
              </italic>
            </td><td rowspan="1" colspan="1">MFLUCC 12–0652</td><td rowspan="1" colspan="1">42‒46 × 9.5–12</td><td rowspan="1" colspan="1">2–4</td><td rowspan="1" colspan="1">16–26</td><td rowspan="1" colspan="1">11–15</td></tr><tr><td rowspan="1" colspan="1">
              <bold>
                <italic>
                  <tp:taxon-name><tp:taxon-name-part taxon-name-part-type="genus" reg="Neopestalotiopsis">N.</tp:taxon-name-part><tp:taxon-name-part taxon-name-part-type="species" reg="zingiber">zingiber</tp:taxon-name-part></tp:taxon-name>
                </italic>
              </bold>
              <sup>*</sup>
            </td><td rowspan="1" colspan="1">GUCC 21001</td><td rowspan="1" colspan="1">21‒31 × 6‒9.5</td><td rowspan="1" colspan="1">1‒3</td><td rowspan="1" colspan="1">12‒15</td><td rowspan="1" colspan="1">0‒6</td></tr><tr><td rowspan="1" colspan="1"/><td rowspan="1" colspan="1">GUCC 21007</td><td rowspan="1" colspan="1"/><td rowspan="1" colspan="1"/><td rowspan="1" colspan="1"/><td rowspan="1" colspan="1"/></tr></tbody></table></table-wrap></tp:treatment-sec><ref-list><ref id="B8000160"><element-citation xmlns:xlink="http://www.w3.org/1999/xlink" publication-type="article" xlink:type="simple"><person-group person-group-type="author"><name name-style="western"><surname>Maharachchikumbura</surname><given-names>Sajeewa SN</given-names></name><name name-style="western"><surname>Guo</surname><given-names>Liang-Dong</given-names></name><name name-style="western"><surname>Chukeatirote</surname><given-names>Ekachai</given-names></name><name name-style="western"><surname>Hyde</surname><given-names>Kevin D</given-names></name></person-group><year>2014</year><article-title>Improving the backbone tree for the genus <italic><tp:taxon-name><tp:taxon-name-part taxon-name-part-type="genus" reg="Pestalotiopsis">Pestalotiopsis</tp:taxon-name-part></tp:taxon-name></italic>; addition of <italic><tp:taxon-name><tp:taxon-name-part taxon-name-part-type="genus" reg="Pestalotiopsis">P.</tp:taxon-name-part><tp:taxon-name-part taxon-name-part-type="species" reg="steyaertii">steyaertii</tp:taxon-name-part></tp:taxon-name></italic> and <italic><tp:taxon-name><tp:taxon-name-part taxon-name-part-type="genus" reg="Pestalotiopsis">P.</tp:taxon-name-part><tp:taxon-name-part taxon-name-part-type="species" reg="magna">magna</tp:taxon-name-part></tp:taxon-name></italic> sp. nov</article-title><source>Mycological Progress</source><volume>13</volume><issue>3</issue><fpage>617</fpage><lpage>624</lpage><pub-id pub-id-type="doi">10.1007/s11557-013-0944-0</pub-id></element-citation></ref></ref-list></tp:taxon-treatment>
