# Supplementary material for: Additions to Neopestalotiopsis (Amphisphaeriales, Sporocadaceae) fungi: two new species and one new host record from China
Source: Biodivers Data J. 2022 Sep 28;10:e90709. doi: 10.3897/BDJ.10.e90709 (PMC9848506; doi:10.3897/BDJ.10.e90709)
Supplement: XML Treatment for Neopestalotiopsis samarangensis [file BDJ.10.e90709-treatment3.xml]

<!DOCTYPE tp:taxon-treatment
  PUBLIC "-//TaxonX//DTD Taxonomic Treatment Publishing DTD v0 20100105//EN" "tax-treatment-NSO.dtd">
<tp:taxon-treatment xmlns:tp="http://www.plazi.org/taxpub"><tp:treatment-meta><mixed-citation publication-type="journal"><person-group><name><surname>He</surname><given-names>Yu-Ke</given-names></name><name><surname>Yang</surname><given-names>Qi</given-names></name><name><surname>Sun</surname><given-names>Ya-Ru</given-names></name><name><surname>Zeng</surname><given-names>Xiang-Yu</given-names></name><name><surname>Jayawardena</surname><given-names>Ruvishika S.</given-names></name><name><surname>Hyde</surname><given-names>Kevin D.</given-names></name><name><surname>Wang</surname><given-names>Yong</given-names></name></person-group><article-title>Additions to <italic><tp:taxon-name><tp:taxon-name-part taxon-name-part-type="genus" reg="Neopestalotiopsis">Neopestalotiopsis</tp:taxon-name-part></tp:taxon-name></italic> (<tp:taxon-name><tp:taxon-name-part taxon-name-part-type="order">Amphisphaeriales</tp:taxon-name-part></tp:taxon-name>, <tp:taxon-name><tp:taxon-name-part taxon-name-part-type="genus" reg="Sporocadaceae">Sporocadaceae</tp:taxon-name-part></tp:taxon-name>) fungi: two new species and one new host record from China</article-title><source>Biodivers Data J</source><day>28</day><month>09</month><year>2022</year><volume>10</volume><pub-id pub-id-type="doi">10.3897/BDJ.10.e90709</pub-id></mixed-citation></tp:treatment-meta><tp:nomenclature><tp:taxon-name>
            <object-id xmlns:xlink="http://www.w3.org/1999/xlink" content-type="arpha" xlink:type="simple">698327E5-F245-5B8A-A9B3-976100706183</object-id>
            <tp:taxon-name-part taxon-name-part-type="genus">Neopestalotiopsis</tp:taxon-name-part>
            <tp:taxon-name-part taxon-name-part-type="species">samarangensis</tp:taxon-name-part>
            <object-id xmlns:xlink="http://www.w3.org/1999/xlink" xlink:type="simple" object-id-type="MycoBank">809778</object-id>
          </tp:taxon-name><tp:taxon-authority>(Maharachch. &amp; K.D. Hyde)</tp:taxon-authority><tp:nomenclature-citation-list><tp:nomenclature-citation><tp:taxon-name>
                <tp:taxon-name-part taxon-name-part-type="genus" reg="Neopestalotiopsis">Neopestalotiopsis</tp:taxon-name-part>
                <tp:taxon-name-part taxon-name-part-type="species" reg="samarangensis">samarangensis</tp:taxon-name-part>
              </tp:taxon-name><comment> (Maharachch. &amp; K.D. Hyde) Maharachch., K.D. Hyde &amp; Crous in Maharachchikumbura, Hyde, Groenewald, Xu &amp; Crous, Stud. Mycol. 79: 147 (2014)</comment></tp:nomenclature-citation></tp:nomenclature-citation-list></tp:nomenclature><tp:treatment-sec sec-type="materials"><title>Materials</title><list list-type="alpha-lower" list-content="occurrences"><list-item><p><bold>Type status:</bold> <named-content xmlns:xlink="http://www.w3.org/1999/xlink" content-type="dwc:typeStatus" xlink:type="simple">Other material</named-content>. <bold>Occurrence:</bold> recordedBy: <named-content xmlns:xlink="http://www.w3.org/1999/xlink" content-type="dwc:recordedBy" xlink:type="simple">Yu-ke He</named-content>; occurrenceID: <named-content xmlns:xlink="http://www.w3.org/1999/xlink" content-type="dwc:occurrenceID" xlink:type="simple">GUCC 21003</named-content>; <bold>Taxon:</bold> scientificName: <named-content xmlns:xlink="http://www.w3.org/1999/xlink" content-type="dwc:scientificName" xlink:type="simple"><italic><tp:taxon-name><tp:taxon-name-part taxon-name-part-type="genus" reg="Neopestalotiopsis">Neopestalotiopsis</tp:taxon-name-part><tp:taxon-name-part taxon-name-part-type="species" reg="samarangensis">samarangensis</tp:taxon-name-part></tp:taxon-name></italic></named-content>; order: <named-content xmlns:xlink="http://www.w3.org/1999/xlink" content-type="dwc:order" xlink:type="simple"><tp:taxon-name><tp:taxon-name-part taxon-name-part-type="order">Amphisphaeriales</tp:taxon-name-part></tp:taxon-name></named-content>; family: <named-content xmlns:xlink="http://www.w3.org/1999/xlink" content-type="dwc:family" xlink:type="simple"><tp:taxon-name><tp:taxon-name-part taxon-name-part-type="family">Sporocadaceae</tp:taxon-name-part></tp:taxon-name></named-content>; genus: <named-content xmlns:xlink="http://www.w3.org/1999/xlink" content-type="dwc:genus" xlink:type="simple"><tp:taxon-name><tp:taxon-name-part taxon-name-part-type="genus">Neopestalotiopsis</tp:taxon-name-part></tp:taxon-name></named-content>; <bold>Location:</bold> country: <named-content xmlns:xlink="http://www.w3.org/1999/xlink" content-type="dwc:country" xlink:type="simple">China</named-content>; stateProvince: <named-content xmlns:xlink="http://www.w3.org/1999/xlink" content-type="dwc:stateProvince" xlink:type="simple">Hainan</named-content>; locality: <named-content xmlns:xlink="http://www.w3.org/1999/xlink" content-type="dwc:locality" xlink:type="simple">Haikou City, Xinglong Tropical Botanical Garden</named-content>; verbatimCoordinates: <named-content xmlns:xlink="http://www.w3.org/1999/xlink" content-type="dwc:verbatimCoordinates" xlink:type="simple">110°11’ E, 18°44’ N</named-content>; <bold>Identification:</bold> identifiedBy: <named-content xmlns:xlink="http://www.w3.org/1999/xlink" content-type="dwc:identifiedBy" xlink:type="simple">Yu-ke He</named-content>; dateIdentified: <named-content xmlns:xlink="http://www.w3.org/1999/xlink" content-type="dwc:dateIdentified" xlink:type="simple">2020</named-content>; <bold>Record Level:</bold> collectionID: <named-content xmlns:xlink="http://www.w3.org/1999/xlink" content-type="dwc:collectionID" xlink:type="simple">HGUP 10003</named-content></p></list-item></list></tp:treatment-sec><tp:treatment-sec sec-type="Description"><title>Description</title><p>Associated with leaf spots of <italic><tp:taxon-name><tp:taxon-name-part taxon-name-part-type="genus" reg="Salacca">Salacca</tp:taxon-name-part><tp:taxon-name-part taxon-name-part-type="species" reg="zalacca">zalacca</tp:taxon-name-part></tp:taxon-name></italic> (Gaertn.) Voss. Disease symptom: a small oval scab, ring-like, the inner ring is light brown to dark brown and the outer ring is light brown, the boundary is obvious, dark brown. A few black, small, isolated and punctuate conidia irregularly distributed on the scab. Sexual state: unknown. Asexual morph (Fig. <xref ref-type="fig" rid="F8000506">4</xref>): Conidiomata is dark, oblate, scattered on the host scab, 70‒180 μm. Conidiophores discrete to lageniform or globular, hyaline, smooth– and thin–walled, simple and short. Conidia 18‒23 × 6‒7.5 μm, fusiform to clavate, straight to slightly, 4–septate; basal cell obconic with a truncate base, hyaline or pale brown, smooth– and thin–walled, 3.5‒5 μm long; three median cells 12.5‒15 μm long, light brown or hyaline, septa and periclinal walls darker than rest of the cell, wall rugose; second cell 4.5‒5.5 μm long; third cell 4‒5.5 μm long; fourth cell 5‒6 μm long; apical cell 3‒4.5 μm long, hyaline, conic to acute, with 1–2 tubular appendages inserted at different loci, but in the same crest at the apex of the apical cell, unbranched, flexuous, 12‒20 μm long. The spores have tubular appendages or single appendage, unbranched, centric, 3.5‒6 μm long.</p><p>Culture characteristics: Colonies on PDA medium reaching 4.5–5 cm diam. After 9 d at 24℃, odourless, without exudates, with black dots in the centre (conidiomata), the mycelium is white, soft and round with regular edges; reverse yellow to white. Under the surface of hyphal layer, releasing many conidia in a black, slimy mass.</p></tp:treatment-sec><tp:treatment-sec sec-type="Notes"><title>Notes</title><p>Phylogenetically, isolated GUCC 21003 clustered with the ex-type strain of <italic><tp:taxon-name><tp:taxon-name-part taxon-name-part-type="genus" reg="Neopestalotiopsis">N.</tp:taxon-name-part><tp:taxon-name-part taxon-name-part-type="species" reg="samarangensis">samarangensis</tp:taxon-name-part></tp:taxon-name></italic> (MFLUCC 12‒0233). In morphology, our strain is very similar to <italic><tp:taxon-name><tp:taxon-name-part taxon-name-part-type="genus" reg="Neopestalotiopsis">N.</tp:taxon-name-part><tp:taxon-name-part taxon-name-part-type="species" reg="samarangensis">samarangensis</tp:taxon-name-part></tp:taxon-name></italic> (<xref ref-type="bibr" rid="B8000124">Maharachchikumbura et al. 2013</xref>). A comparison of DNA bases (Table <xref ref-type="table" rid="T8000486">2</xref>) demonstrated that the differences between these two strains are minute. Therefore, we concluded that they are the same species, but occurring on different hosts (<italic><tp:taxon-name><tp:taxon-name-part taxon-name-part-type="genus" reg="Neopestalotiopsis">N.</tp:taxon-name-part><tp:taxon-name-part taxon-name-part-type="species" reg="samarangensis">samarangensis</tp:taxon-name-part></tp:taxon-name></italic> GUCC 21003 on leaf of <italic><tp:taxon-name><tp:taxon-name-part taxon-name-part-type="genus" reg="Salacca">Salacca</tp:taxon-name-part><tp:taxon-name-part taxon-name-part-type="species" reg="zalacca">zalacca</tp:taxon-name-part></tp:taxon-name></italic> vs. <italic><tp:taxon-name><tp:taxon-name-part taxon-name-part-type="genus" reg="Neopestalotiopsis">N.</tp:taxon-name-part><tp:taxon-name-part taxon-name-part-type="species" reg="samarangensis">samarangensis</tp:taxon-name-part></tp:taxon-name></italic> MFLUCC 12-0233 on <italic><tp:taxon-name><tp:taxon-name-part taxon-name-part-type="genus" reg="Syzygium">Syzygium</tp:taxon-name-part><tp:taxon-name-part taxon-name-part-type="species" reg="samarangense">samarangense</tp:taxon-name-part></tp:taxon-name></italic>).</p></tp:treatment-sec><tp:treatment-sec><!--Section generated to contain objects referenced in tp:taxon-treatment.--><fig id="F8000506" position="float" orientation="portrait"><object-id xmlns:xlink="http://www.w3.org/1999/xlink" content-type="arpha" xlink:type="simple">75AF5BB3-5C28-58C1-8510-CF33B2D97799</object-id><object-id xmlns:xlink="http://www.w3.org/1999/xlink" content-type="doi" xlink:type="simple">10.3897/BDJ.10.e90709.figure4</object-id><label>Figure 4.</label><caption><p><italic><tp:taxon-name><tp:taxon-name-part taxon-name-part-type="genus" reg="Neopestalotiopsis">Neopestalotiopsis</tp:taxon-name-part><tp:taxon-name-part taxon-name-part-type="species" reg="samarangensis">samarangensis</tp:taxon-name-part></tp:taxon-name></italic> (Specimen code: HGUP 10003). <bold>a–b</bold> Appearance on host surface; <bold>c</bold> Colony top view and reverse view; <bold>d–e</bold> Conidiomata on PDA; <bold>f</bold> Conidiogenous cells; <bold>g–j</bold> Conidia. Scale bars: <bold>a</bold> = 10 mm, <bold>b</bold> = 1 mm, <bold>d–e</bold> = 500 μm, <bold>f–j</bold> = 20 μm.</p></caption><graphic xmlns:xlink="http://www.w3.org/1999/xlink" xlink:href="bdj-10-e90709-g004.jpg" position="float" id="oo_711453.jpg" orientation="portrait" xlink:type="simple"><uri content-type="original_file" xlink:type="simple">https://binary.pensoft.net/fig/711453</uri></graphic></fig><table-wrap id="T8000486" position="float" orientation="portrait"><label>Table 2.</label><caption><p>The differences of DNA bases on different gene regions between our strains. Our strains are in bold.</p></caption><table rules="all" border="1"><tbody><tr><td rowspan="1" colspan="1">
              <bold>Species</bold>
            </td><td rowspan="1" colspan="1">
              <bold>Strain number</bold>
            </td><td rowspan="1" colspan="1">
              <bold>ITS (1–568)</bold>
            </td><td rowspan="1" colspan="1">
              <bold>TEF1 (569–1520)</bold>
            </td><td rowspan="1" colspan="1">
              <bold>TUB2 (1521–1972)</bold>
            </td></tr><tr><td rowspan="1" colspan="1">
              <bold>
                <italic>
                  <tp:taxon-name><tp:taxon-name-part taxon-name-part-type="genus" reg="Neopestalotiopsis">Neopestalotiopsis</tp:taxon-name-part><tp:taxon-name-part taxon-name-part-type="species" reg="elaeagni">elaeagni</tp:taxon-name-part></tp:taxon-name>
                </italic>
              </bold>
              <sup>*</sup>
            </td><td rowspan="1" colspan="1">GUCC 21002</td><td rowspan="1" colspan="1">0</td><td rowspan="1" colspan="1">0</td><td rowspan="1" colspan="1">0</td></tr><tr><td rowspan="1" colspan="1">
              <italic>
                <tp:taxon-name><tp:taxon-name-part taxon-name-part-type="genus" reg="Neopestalotiopsis">Neopestalotiopsis</tp:taxon-name-part><tp:taxon-name-part taxon-name-part-type="species" reg="chrysea">chrysea</tp:taxon-name-part></tp:taxon-name>
              </italic>
            </td><td rowspan="1" colspan="1">MFLUCC 12–0261</td><td rowspan="1" colspan="1">1</td><td rowspan="1" colspan="1">27</td><td rowspan="1" colspan="1">2</td></tr><tr><td rowspan="1" colspan="1">
              <italic>
                <tp:taxon-name><tp:taxon-name-part taxon-name-part-type="genus" reg="Neopestalotiopsis">Neopestalotiopsis</tp:taxon-name-part><tp:taxon-name-part taxon-name-part-type="species" reg="umbrinospora">umbrinospora</tp:taxon-name-part></tp:taxon-name>
              </italic>
            </td><td rowspan="1" colspan="1">MFLUCC 12–0285</td><td rowspan="1" colspan="1">1</td><td rowspan="1" colspan="1">25</td><td rowspan="1" colspan="1">4</td></tr><tr><td rowspan="1" colspan="1">
              <italic>
                <tp:taxon-name><tp:taxon-name-part taxon-name-part-type="genus" reg="Neopestalotiopsis">Neopestalotiopsis</tp:taxon-name-part><tp:taxon-name-part taxon-name-part-type="species" reg="asiatica">asiatica</tp:taxon-name-part></tp:taxon-name>
              </italic>
            </td><td rowspan="1" colspan="1">MFLUCC 12–0286</td><td rowspan="1" colspan="1">1</td><td rowspan="1" colspan="1">19</td><td rowspan="1" colspan="1">5</td></tr><tr><td rowspan="1" colspan="1">
              <bold>
                <italic>
                  <tp:taxon-name><tp:taxon-name-part taxon-name-part-type="genus" reg="Neopestalotiopsis">Neopestalotiopsis</tp:taxon-name-part><tp:taxon-name-part taxon-name-part-type="species" reg="zingiberis">zingiberis</tp:taxon-name-part></tp:taxon-name>
                </italic>
              </bold>
              <sup>*</sup>
            </td><td rowspan="1" colspan="1">GUCC 21001</td><td rowspan="1" colspan="1">0</td><td rowspan="1" colspan="1">0</td><td rowspan="1" colspan="1">0</td></tr><tr><td rowspan="1" colspan="1">
              <italic>
                <tp:taxon-name><tp:taxon-name-part taxon-name-part-type="genus" reg="Neopestalotiopsis">Neopestalotiopsis</tp:taxon-name-part><tp:taxon-name-part taxon-name-part-type="species" reg="magna">magna</tp:taxon-name-part></tp:taxon-name>
              </italic>
            </td><td rowspan="1" colspan="1">MFLUCC 12–0652</td><td rowspan="1" colspan="1">16</td><td rowspan="1" colspan="1">3</td><td rowspan="1" colspan="1">35</td></tr><tr><td rowspan="1" colspan="1">
              <bold>
                <italic>
                  <tp:taxon-name><tp:taxon-name-part taxon-name-part-type="genus" reg="Neopestalotiopsis">Neopestalotiopsis</tp:taxon-name-part><tp:taxon-name-part taxon-name-part-type="species" reg="samarangensis">samarangensis</tp:taxon-name-part></tp:taxon-name>
                </italic>
              </bold>
              <sup>*</sup>
            </td><td rowspan="1" colspan="1">GUCC 21003</td><td rowspan="1" colspan="1">0</td><td rowspan="1" colspan="1">0</td><td rowspan="1" colspan="1">0</td></tr><tr><td rowspan="1" colspan="1">
              <italic>
                <tp:taxon-name><tp:taxon-name-part taxon-name-part-type="genus" reg="Neopestalotiopsis">Neopestalotiopsis</tp:taxon-name-part><tp:taxon-name-part taxon-name-part-type="species" reg="samarangensis">samarangensis</tp:taxon-name-part></tp:taxon-name>
              </italic>
            </td><td rowspan="1" colspan="1">MFLUCC 12–0233</td><td rowspan="1" colspan="1">1</td><td rowspan="1" colspan="1">9</td><td rowspan="1" colspan="1">2</td></tr></tbody></table></table-wrap></tp:treatment-sec><ref-list><ref id="B8000124"><element-citation xmlns:xlink="http://www.w3.org/1999/xlink" publication-type="article" xlink:type="simple"><person-group person-group-type="author"><name name-style="western"><surname>Maharachchikumbura</surname><given-names>Sajeewa SN</given-names></name><name name-style="western"><surname>Chukeatirote</surname><given-names>Ekachai</given-names></name><name name-style="western"><surname>Guo</surname><given-names>Liang-Dong</given-names></name><name name-style="western"><surname>Crous</surname><given-names>Pedro W</given-names></name><name name-style="western"><surname>Mckenzie</surname><given-names>Eric HC</given-names></name><name name-style="western"><surname>Hyde</surname><given-names>Kevin D</given-names></name></person-group><year>2013</year><article-title><italic><tp:taxon-name><tp:taxon-name-part taxon-name-part-type="genus" reg="Pestalotiopsis">Pestalotiopsis</tp:taxon-name-part></tp:taxon-name></italic> species associated with <italic><tp:taxon-name><tp:taxon-name-part taxon-name-part-type="genus" reg="Camellia">Camellia</tp:taxon-name-part><tp:taxon-name-part taxon-name-part-type="species" reg="sinensis">sinensis</tp:taxon-name-part></tp:taxon-name></italic> (tea)</article-title><source>Mycotaxon</source><volume>123</volume><issue>1</issue><fpage>47</fpage><lpage>61</lpage><pub-id pub-id-type="doi">10.5248/123.47</pub-id></element-citation></ref></ref-list></tp:taxon-treatment>
